# Supplementary material for: Identification of Functional Mutations in GATA4 in Patients with Congenital Heart Disease
Source: PLoS One. 2013 Apr 23;8(4):e62138. doi: 10.1371/journal.pone.0062138 (PMC3633926; doi:10.1371/journal.pone.0062138)
Supplement: Table S2 — Detailed information of the identified GATA4 mutations so far. (XLSX) [file pone.0062138.s004.xlsx]

## Sheet: information of all mutations
non-synonymousmutations	reference	mutation-positive patients	patients analyzed	type of CHD	mutation-positive controls	controls analyzed	Population	Familial /sporadic	sample types
Q3P	http://www.ncbi.nlm.nih.gov/pubmed/17352393	0	157		1	159	African-American	S
A6V	http://www.ncbi.nlm.nih.gov/pubmed/18672102	1	486	VSD	0	0	Chinese	S	blood
G16C	http://www.ncbi.nlm.nih.gov/pubmed/21874226			AF
Q19E	http://202.120.121.202:81/qk/91182X/201008/35128756.html			ASD				F
G21V	http://www.ncbi.nlm.nih.gov/pubmed/21373748			ASD				F	blood
	http://www.ncbi.nlm.nih.gov/pubmed/21055141	1	180	ASD	0	200	Chinese	S	blood
	http://202.120.121.202:81/qk/90060B/200906/32578723.html	1	348	PDA	0	400	Chinese	S	blood
H28D	http://www.ncbi.nlm.nih.gov/pubmed/21874226			AF
H28Y	http://www.ncbi.nlm.nih.gov/pubmed/19915893	1	50	VSD	0	200	Chinese	S	blood
A32P	http://www.ncbi.nlm.nih.gov/pubmed/17352393	0	157		1	159	African-American	S
L39V	http://202.120.121.202:81/qk/91182X/201008/35128756.html			ASD				F
R43W	http://www.ncbi.nlm.nih.gov/pubmed/22101736	PROBAND	160	VSD	0	200	Chinese	PROBAND	blood
46del	http://www.ncbi.nlm.nih.gov/pubmed/18672102	1	486	VSD	0	0	Chinese	S	blood
S52F	http://www.ncbi.nlm.nih.gov/pubmed/15810002			ASD			Japan	F	blood
G64E	http://www.ncbi.nlm.nih.gov/pubmed/20931527	1	185	VSD	0	200	Chinese	S	blood
A66T	http://www.ncbi.nlm.nih.gov/pubmed/19915893	1	50	VSD	0	200	Chinese	S	blood
	our	1	384	VSD	O	957	Chinese	S	blood
A66P	http://202.120.121.202:81/qk/91182X/201008/35128756.html			ASD				F
G69D	http://www.ncbi.nlm.nih.gov/pubmed/20874241	1	357	ASD			Australia	S	blood
S70T	http://www.ncbi.nlm.nih.gov/pubmed/21708142			AF				F
A74D	our	1	384	PS	O	957	Chinese	S	blood
P87S	http://www.ncbi.nlm.nih.gov/pubmed/21055141	1	180	ASD	0	200	Chinese	S	blood
S90R	http://www.ncbi.nlm.nih.gov/pubmed/20450724	1	120	CHD	0	100	Chinese	S	blood
G93A	http://www.ncbi.nlm.nih.gov/pubmed/21631294
	http://www.ncbi.nlm.nih.gov/pubmed/18055909	1	628	ASD	0	159	US	S	blood
D95E	http://www.ncbi.nlm.nih.gov/pubmed/20450724	1	120	CHD	0	100	Chinese	S	blood
P111fs	NCBI
T114fs	http://www.ncbi.nlm.nih.gov/pubmed/19678963	1	104	ASD	0	96	Indonesia	S	blood
insA	http://www.ncbi.nlm.nih.gov/pubmed/18672102	1	486	TOF	0	0	Chinese	S	blood
insAA	http://www.ncbi.nlm.nih.gov/pubmed/18672102	1	486	VSD	0	0	Chinese	S	blood
A131G	http://www.ncbi.nlm.nih.gov/pubmed/21637475	1	32
G150W	our	1	384	TOF	0	957	Chinese	S	blood
R151H	http://www.ncbi.nlm.nih.gov/pubmed/17352393	0	157		1	159	African-American	S	blood
A152P	http://www.ncbi.nlm.nih.gov/pubmed/19678963	1	104	ASD	1	49	Indonesia	S	blood
S157C	http://www.ncbi.nlm.nih.gov/pubmed/21276881	1	62	VSD			Colombia		cardiac tissue
S160T	http://www.ncbi.nlm.nih.gov/pubmed/21708142			AF				F
P163S	http://www.ncbi.nlm.nih.gov/pubmed/18672102	2	486	VSD,ECD	0	0	Chinese	S	blood
	our	2	384	VSD,PS	13	957	Chinese	S	blood
	http://www.ncbi.nlm.nih.gov/pubmed/21110066	1	135	TOF	0	96	Chinese	S	blood
	http://www.ncbi.nlm.nih.gov/pubmed/17643447	1	107	ECD			American	S	blood/saliva
P163R	http://www.ncbi.nlm.nih.gov/pubmed/20874241	1	357	ASD			Australia	S	blood
S191G	http://202.120.121.202:81/qk/91241A/201004/33915396.html	1	160	VSD	0	200	Chinese	S	blood
D210N	our	1	384	CHD	O	957	Chinese	S	blood
M207T	NCBI
F208L	http://www.ncbi.nlm.nih.gov/pubmed/15863664	1	68	VSD			Germany	s	heart
F211L		2	68	VSD+AVSD			Germany	s	heart
G214S		1	68	VSD			Germany	s	heart
E216D	http://www.ncbi.nlm.nih.gov/pubmed/16470721	2	120	TOF	0	223	Beirut Medical Center	S	blood
G221R	http://www.ncbi.nlm.nih.gov/pubmed/21220346	3	3	CHD complex with testis disease	0	450	French	F
M223T	http://www.ncbi.nlm.nih.gov/pubmed/15863664	1	68	VSD			Germany	s	heart
P226del		1	68	AVSD			Germany	s	heart
R229S		3	68	ASD,VSD,AVSD			Germany	s	heart
G234S		1	68	AVSD			Germany	s	heart
N239D		1	68	VSD			Germany	s	heart
N239S		1	68	VSD			Germany	s	heart
Y244C		1	68	VSD			Germany	s	heart
M247T	http://www.ncbi.nlm.nih.gov/pubmed/20363377	1	96	AF			caucasian	s	blood
I250N	our	1	384	VSD	0	957	Chinese	S	blood
N248S	http://www.ncbi.nlm.nih.gov/pubmed/15863664	2	68	ASD+AVSD			Germany	s	heart
R252P		1	68	AVSD			Germany	s	heart
I255T		1	68	ASD			Germany	s	heart
R260Q		1	68	VSD			Germany	s	heart
L261P		2	68	ASD+VSD			Germany	s	heart
R266X		1	68	AVSD			Germany	s	heart
V267M	http://www.ncbi.nlm.nih.gov/pubmed/20654103	1	85	ASD	0	200	Chinese	S	blood
	our	2	384	VSD,PDA	4	957	Chinese	S	blood
	http://www.ncbi.nlm.nih.gov/pubmed/16604480	1	31	PDA	0	50	Chinese	S	blood
	http://202.120.121.202:81/qk/91241A/201004/33915396.html	1	160	VSD	0	200	Chinese	S	blood
N273S	http://www.ncbi.nlm.nih.gov/pubmed/15863664	1	68	AVSD			Germany	s	heart
T277I		1	68	AVSD			Germany	s	heart
T280M	http://www.ncbi.nlm.nih.gov/pubmed/20659440			ASD			Chinese	F	blood
R283H	http://www.ncbi.nlm.nih.gov/pubmed/15863664	1	68	AVSD			Germany	s	heart
N285K		1	68	AVSD			Germany	s	heart
A286V	NCBI
E289K	NCBI
C292R	http://www.ncbi.nlm.nih.gov/pubmed/15863664	31	68	ASD+VSD+AVSD			Germany	s	heart
A294V		1	68	ASD			Germany	s	heart
G296S	http://www.ncbi.nlm.nih.gov/pubmed/12845333			mainly ASD				F
	http://www.ncbi.nlm.nih.gov/pubmed/15689439			ASD+Others				F
G296C	http://www.ncbi.nlm.nih.gov/pubmed/17643447	2	107	ASD+PS	0	250	American	F	blood/saliva
G296R	http://www.ncbi.nlm.nih.gov/pubmed/21637914		210	VSD		200	Chinese	F
H302R	http://www.ncbi.nlm.nih.gov/pubmed/15863664	1	68	AVSD			Germany	s	heart
M310V	http://www.ncbi.nlm.nih.gov/pubmed/20347099	9		ASD		170	Chinese	F	blood
R311W	NCBI
Q316E	http://www.ncbi.nlm.nih.gov/pubmed/18055909	1	628	ASD	0	159	US	S	blood
K329N	http://www.ncbi.nlm.nih.gov/pubmed/20450724	1	120	CHD	0	100	Chinese	S	blood
A346V	http://www.ncbi.nlm.nih.gov/pubmed/17643447	1	107	ECD			American	S	blood/saliva
A353T	our	1	384	TOF	0	957	Chinese	S	blood
T354A	http://www.ncbi.nlm.nih.gov/pubmed/20654103	1	85	ASD	0	200	Chinese	S	blood
S358Del	http://www.ncbi.nlm.nih.gov/pubmed/15235040			ASD			Japan	F
E359Xfs	http://www.ncbi.nlm.nih.gov/pubmed/15810002			ASD			Japan	F	blood
	http://www.ncbi.nlm.nih.gov/pubmed/12845333			ASD				F
E359K	http://www.ncbi.nlm.nih.gov/pubmed/18672102	2	486	VSD	0	0	Chinese	F	blood
E360Q	NCBI
E360G	our	1	384	VSD	0	957	Chinese	S	blood
M361V	http://www.ncbi.nlm.nih.gov/pubmed/17592645	1	68	VSD			Germany		heart
R362C	NCBI
R362H	NCBI
G369V	NCBI
G375R	NCBI
	our	1	384	VSD	2	957	Chinese	S	blood
H376Q	NCBI
S377N	http://www.ncbi.nlm.nih.gov/pubmed/17592645	1	68	VSD			Germany		heart
S377G	http://www.ncbi.nlm.nih.gov/pubmed/17352393	21	157	unclear	23	159	mixed		blood
	http://www.ncbi.nlm.nih.gov/pubmed/18672102	7	486	unclear	8	486	chinese		blood
	http://www.ncbi.nlm.nih.gov/pubmed/18076106	57	205	ASD,VSD,AVSD	?(no difference to case)	360
	http://www.ncbi.nlm.nih.gov/pubmed/21276881	2	62	VSD,CoA			Colombia	S	cardiac tissue
	our	1	384	VSD	4	957	Chinese	S	blood
V380M	http://www.ncbi.nlm.nih.gov/pubmed/17352393	2	157	CHD	3	159	mixed	S	blood
	http://www.ncbi.nlm.nih.gov/pubmed/16604480	1	31	ASD+VSD	0	50	Chinese	S	blood
	http://www.ncbi.nlm.nih.gov/pubmed/21276881	1	62	AVSD			Colombia	S	cardiac tissue
	http://www.ncbi.nlm.nih.gov/pubmed/19678963	3	104	ASD/TOF	1	5
	http://202.120.121.202:81/qk/91241A/201004/33915396.html	1	160	VSD	0	200	Chinese	S	blood
G391A	NCBI
H392R	NCBI
P394T	http://www.ncbi.nlm.nih.gov/pubmed/17352393	1	157	CHD	12	159	mixed	s	blood
L403M	http://www.ncbi.nlm.nih.gov/pubmed/21631294			CHD
	http://www.ncbi.nlm.nih.gov/pubmed/17643447	1	107	Hypopla-stic RV			American	S	blood/saliva
P407Q	http://www.ncbi.nlm.nih.gov/pubmed/18672102	1	486	TOF	0	0	Chinese	S	blood
	http://www.ncbi.nlm.nih.gov/pubmed/19302747	1	62	TOF	0	117	Chinese Uygur	S	blood
	http://www.ncbi.nlm.nih.gov/pubmed/21519287	1	38	TOF	0	105	chinese	S	cardiac tissue+blood
	http://www.ncbi.nlm.nih.gov/pubmed/21110066	1	135	VSD	0	102	Chinese	S	blood
	http://www.ncbi.nlm.nih.gov/pubmed/20654103	1	85	ASD	0	200	Chinese	S	blood
	http://www.ncbi.nlm.nih.gov/pubmed/19678963	2	104	ASD	1	5	Japan	s	heart
A411V	http://www.ncbi.nlm.nih.gov/pubmed/18076106	1	205	ASD,PAPVR	0	300	caucasian	s	blood
	http://www.ncbi.nlm.nih.gov/pubmed/18055909	1	628	ASD	0	159	US	S	blood
	http://www.ncbi.nlm.nih.gov/pubmed/21631294		308	CHD
	http://www.ncbi.nlm.nih.gov/pubmed/20874241	1	357	ASD			Australia	S	blood
	http://www.ncbi.nlm.nih.gov/pubmed/20363377	1	96	AF			caucasian	s	blood
T420N	NCBI
D425N	http://www.ncbi.nlm.nih.gov/pubmed/18055909	2	628	ASD	0	159	US	S	blood
	http://www.ncbi.nlm.nih.gov/pubmed/19302747	1	62	VSD	0	117	Chinese Uygur	S	blood
	http://www.ncbi.nlm.nih.gov/pubmed/22011241	1	331	PFO
	http://www.ncbi.nlm.nih.gov/pubmed/20874241	1	357	ASD			Australia	S	blood
N428T	NCBI
S429T	http://www.ncbi.nlm.nih.gov/pubmed/18672102	1	486	VSD	0	0	Chinese	S	blood
L430V	http://www.ncbi.nlm.nih.gov/pubmed/17592645	2	68	ASD+AVSD					heart
V431G	NCBI
L432S	http://www.ncbi.nlm.nih.gov/pubmed/17592645	1	68	ASD			Germany		heart
	http://www.ncbi.nlm.nih.gov/pubmed/21631294		100		0
H436Y	http://www.ncbi.nlm.nih.gov/pubmed/19915893	4	50	ASD,VSD,PFO	0	200	Chinese	S	blood
D438Y	NCBI
A442T	http://www.ncbi.nlm.nih.gov/pubmed/17592645	1	68	VSD			Germany		heart
A442V	http://www.ncbi.nlm.nih.gov/pubmed/18672102	2	486	VSD	0	0	Chinese	S	blood
	our	1	384	VSD	0	957	Chinese	S	blood
A442G	NCBI
PS: Mutations marked in red color are located in CZf and NZf domains
